# Supplementary material for: The first next-generation sequencing approach to the mitochondrial phylogeny of African monogenean parasites (Platyhelminthes: Gyrodactylidae and Dactylogyridae)
Source: BMC Genomics. 2018 Jul 4;19:520. doi: 10.1186/s12864-018-4893-5 (PMC6032552; doi:10.1186/s12864-018-4893-5)
Supplement: Supplementary file 1 — Table S1. Annotation of the ribosomal operons of the four African monogenean species. (TXT 1 kb) [file 12864_2018_4893_MOESM1_ESM.txt]

>MG973075 Cichlidogyrus halli
1	1973	rRNA
			product	18S (small subunit) ribosomal RNA
1974	2432	misc_RNA
			product	internal transcribed spacer 1
2433	2589	rRNA
			product	5.8S ribosomal RNA
2590	3616	misc_RNA
			product	internal transcribed spacer 2
3617	7496	rRNA
			product	28S (large subunit) ribosomal RNA
>MG973076 Cichlidogyrus mbirizei
1	1974	rRNA
			product	18S (small subunit) ribosomal RNA
1975	2426	misc_RNA
			product	internal transcribed spacer 1
2427	2583	rRNA
			product	5.8S ribosomal RNA
2584	3123	misc_RNA
			product	internal transcribed spacer 2
3124	7005	rRNA
			product	28S (large subunit) ribosomal RNA
>MG973077 Gyrodactylus nyanzae
121	2078	rRNA
			product	18S (small subunit) ribosomal RNA
2079	2420	misc_RNA
			product	internal transcribed spacer 1
2421	2577	rRNA
			product	5.8S ribosomal RNA
2578	2876	misc_RNA
			product	internal transcribed spacer 2
2877	6707	rRNA
			product	28S (large subunit) ribosomal RNA
>MG973078 Macrogyrodactylus karibae
33	2010	rRNA
			product	18S (small subunit) ribosomal RNA
2011	2364	misc_RNA
			product	internal transcribed spacer 1
2365	2521	rRNA
			product	5.8S ribosomal RNA
2522	2763	misc_RNA
			product	internal transcribed spacer 2
2764	6619	rRNA
			product	28S (large subunit) ribosomal RNA
